# Supplementary material for: Unveiling Nature’s Architecture: Geometric Morphometrics as an Analytical Tool in Plant Biology
Source: Plants (Basel). 2025 Mar 5;14(5):808. doi: 10.3390/plants14050808 (PMC11901851; doi:10.3390/plants14050808)
Supplement: Supplementary file 1 [file plants-14-00808-s001.zip]

Archive with 1 entries (1 files):
- plants-3445515-supplementary.pdf
